# Supplementary material for: Empirical Data Suggest That the Kashmir Musk Deer (Moschus cupreus, Grubb 1982) Is the One Musk Deer Distributed in the Western Himalayas: An Integration of Ecology, Genetics and Geospatial Modelling Approaches
Source: Biology (Basel). 2023 May 29;12(6):786. doi: 10.3390/biology12060786 (PMC10295256; doi:10.3390/biology12060786)
Supplement: Supplementary file 1 [file biology-12-00786-s001.zip]

Archive with 1 entries (1 files):
- biology-2381070-supplementary.pdf
